# Supplementary material for: Influence of the Anesthetic Technique on Circulating Extracellular Vesicles in Bladder Cancer Patients Undergoing Radical Cystectomy: A Prospective, Randomized Trial
Source: Cells. 2023 Oct 23;12(20):2503. doi: 10.3390/cells12202503 (PMC10605791; doi:10.3390/cells12202503)
Supplement: Supplementary file 1 [file cells-12-02503-s001.zip]

Archive with 2 entries (2 files):
- ExoRC_cells_suppdigcont1_final.pdf
- ExoRC_cells_suppdigcont2_final.pdf
